# Supplementary material for: Giant clam (Tridacna) distribution in the Gulf of Oman in relation to past and future climate
Source: Sci Rep. 2022 Oct 3;12:16506. doi: 10.1038/s41598-022-20843-y (PMC9529976; doi:10.1038/s41598-022-20843-y)
Supplement: Supplementary file 2 — Supplementary Information 2. [file 41598_2022_20843_MOESM2_ESM.xlsx]

## Sheet: T-Fins
Distance [mm]	Year	Sample	δ18O [‰]	δ13C [‰]	Comments	interpolated 5-point mean					Distance [mm]	Transect	Sample (ablation spot)	B/Ca [mmol/mol]	Mg/Ca [mmol/mol]	Sr/Ca [mmol/mol]	Ba/Ca [mmol/mol]
						B/Ca[mmol/mol]	Mg/Ca [mmol/mol]	Sr/Ca[mmol/mol]	Ba/Ca [mmol/mol]
51.5	1	T-Fins_A_1	-0.289385	1.97147	diagenesis	0.0796102	0.313641	1.58239	0.00823196		51.5	A	5	0.0834941	0.313584	1.52417	0.010462
51		T-Fins_A_2	0.28478	2.50297		0.0875852	0.623033	1.75917	0.0104328		51.4	A	6	0.0620049	0.231324	1.61167	0.00512855
50.5		T-Fins_A_3	0.305713	2.47288		0.077183	0.454665	1.65866	0.00345482		51.3	A	7	0.0859361	0.398788	1.72821	0.00493102
50		T-Fins_A_4	0.473178	2.41171		0.0758012	0.300657	1.57291	0.00266276		51.2	A	8	0.0829558	0.377501	1.72474	0.00264401
49.5		T-Fins_A_5	0.77621	2.27031		0.0823498	0.227399	1.50313	0.00299581		51.1	A	9	0.153386	0.350487	1.51273	0.0024196
49	2	T-Fins_A_6	0.839009	2.28134		0.0681732	0.209267	1.51988	0.00217447		51	A	10	0.0797011	0.554256	1.77295	0.0194895
48.5		T-Fins_A_7	0.629678	2.28134		0.0749099	0.231833	1.52922	0.00220276		50.9	A	11	0.0638529	1.45181	2.05378	0.0201416
48		T-Fins_A_8	0.385458	2.37159		0.0542504	0.247137	1.60015	0.0026824		50.8	A	12	0.0569571	0.378299	1.73139	0.00713495
47.5		T-Fins_A_9	0.246901	2.41371		0.0506198	0.244623	1.65031	0.00323395		50.7	A	13	0.0625656	0.379476	1.72994	0.00752268
47		T-Fins_A_10	0.342595	2.46686		0.0545261	0.301853	1.69826	0.00190872		50.6	A	14	0.0752411	0.459001	1.54389	0.00418148
46.5		T-Fins_A_11	0.412372	2.31945		0.0634832	0.373244	1.81209	0.00178365		50.5	A	15	0.0922383	0.610555	1.58812	0.00203677
46		T-Fins_A_12	0.478162	2.38463		0.0499102	0.266963	1.61984	0.00244222		50.4	A	16	0.0662029	0.345377	1.77653	0.00200319
45.5		T-Fins_A_13	0.270825	2.45383		0.0481325	0.268947	1.66061	0.00704095		50.3	A	17	0.0903536	0.490562	1.6796	0.00121271
45		T-Fins_A_14n	-0.254928	1.90193	diagenesis	0.0676605	0.327649	1.64262	0.00577909		50.2	A	18	0.0904696	0.398568	1.48	0.00413855
44.5		T-Fins_A_15n	0.661172	2.48058		0.0694134	0.314614	1.55205	0.0015318		50.1	A	19	0.0859581	0.368573	1.48775	0.00183931
44		T-Fins_A_16	0.571863	2.24524		0.0855841	0.260982	1.58793	0.00147245		50	A	20	0.0658675	0.295333	1.63217	0.00238554
43.5	3	T-Fins_A_17	0.785181	2.32446		0.0668826	0.194989	1.59553	0.00265515		49.9	A	21	0.0602422	0.2168	1.66308	0.00247361
43		T-Fins_A_18	0.568872	2.32446		0.0729724	0.268768	1.57758	0.00181884		49.8	A	22	0.0730952	0.203721	1.58861	0.00211825
42.5		T-Fins_A_19	0.425331	2.26028		0.0574383	0.325617	1.62197	0.00172668		49.7	A	23	0.100198	0.274035	1.49264	0.00791239
42		T-Fins_A_20	0.414366	2.14897		0.0545514	0.24319	1.63571	0.00255524		49.6	A	24	0.0676749	0.189359	1.53237	0.00200558
41.5		T-Fins_A_21	0.235936	2.1259		0.0607769	0.345194	1.66013	0.00158053		49.5	A	25	0.076416	0.199256	1.54376	0.00213808
41		T-Fins_A_22	0.174134	2.162		0.0729376	0.454197	1.6198	0.00216294		49.4	A	26	0.0977549	0.266459	1.46666	0.00166977
40.5		T-Fins_A_23	0.322659	2.2332		0.0622205	0.342598	1.62532	0.00457556		49.3	A	27	0.0747224	0.217579	1.46074	0.00195623
40		T-Fins_A_24	0.134261	2.31443		0.0580577	0.376863	1.62227	0.0041283		49.2	A	28	0.0616848	0.210352	1.52061	0.00212616
39.5		T-Fins_A_25	0.320665	2.38864		0.0515318	0.295618	1.58983	0.00180443		49.1	A	29	0.0833242	0.206077	1.54799	0.00209419
39		T-Fins_A_26	0.538968	2.35655		0.0787651	0.322769	1.61374	0.00365076		49	A	30	0.0578695	0.235536	1.4935	0.00237873
38.5		T-Fins_A_27	0.817079	2.1951		0.105482	0.270881	1.57314	0.00303876		48.9	A	31	0.0644955	0.182613	1.52581	0.00217241
38	4	T-Fins_A_28	0.829041	2.03063		0.12458	0.320388	1.46502	0.0064101		48.8	A	32	0.0683866	0.210106	1.51533	0.0021939
37.5		T-Fins_A_29	0.562891	2.01459		0.0740461	0.263957	1.5385	0.00837118		48.7	A	33	0.0961928	0.216071	1.54458	0.0016197
37		T-Fins_A_30	0.640643	2.15097		0.0505362	0.235892	1.59633	0.00523156		48.6	A	34	0.0777631	0.201575	1.58837	0.00293213
36.5		T-Fins_A_31	0.339605	2.19309		0.0581054	0.320635	1.59539	0.00175816		48.5	A	35	0.0640489	0.237345	1.50439	0.00280753
36		T-Fins_A_32	0.321662	2.25025		0.0565157	0.311622	1.61073	0.00303128		48.4	A	36	0.0635142	0.230092	1.52193	0.00180746
35.5		T-Fins_A_33	0.233943	2.29739		0.0568601	0.376265	1.64607	0.00262785		48.3	A	37	0.0781868	0.268279	1.47276	0.00173198
35		T-Fins_A_34	0.298736	2.42174		0.0536317	0.33309	1.5812	0.00497922		48.2	A	38	0.0647413	0.320676	1.61453	0.00207788
34.5		T-Fins_B_1	0.192655	2.36725		0.0531276	0.26915	1.66333	0.0019496		48.1	A	39	0.0536962	0.228684	1.61542	0.00236088
34		T-Fins_B_2n	0.194014	2.38507		0.0582296	0.244193	1.59238	0.00126541		48	A	40	0.0511338	0.231269	1.55512	0.00315812
33.5		T-Fins_B_3	0.380062	2.36023		0.116887	0.327489	1.50188	0.00159481		47.9	A	41	0.0456936	0.232545	1.55611	0.00304537
33	5	T-Fins_B_4	0.581424	2.22385		0.130747	0.373444	1.44882	0.001608		47.8	A	42	0.0541948	0.226906	1.68276	0.00273183
32.5		T-Fins_B_5	0.666156	2.33215		0.0986102	0.3573	1.56874	0.00305033		47.7	A	43	0.0550857	0.244161	1.63915	0.00338097
32		T-Fins_B_6	0.66815	2.23688		0.0475902	0.232704	1.68571	0.00145441		47.6	A	44	0.0600876	0.221163	1.67904	0.00415395
31.5		T-Fins_B_7	0.3681	2.17571		0.0511667	0.286193	1.66521	0.00142395		47.5	A	45	0.0519844	0.251781	1.62333	0.00423864
31		T-Fins_B_8	0.288352	2.12456		0.0640128	0.334523	1.68313	0.00196281		47.4	A	46	0.0411611	0.245679	1.68278	0.00255301
30.5		T-Fins_B_9	0.308289	2.16067		0.0531049	0.314529	1.68886	0.00288586		47.3	A	47	0.0454912	0.259704	1.62418	0.00193363
30		T-Fins_B_10	0.174712	2.19376		0.0663	0.355164	1.69013	0.00583736		47.2	A	48	0.040695	0.281963	1.60526	0.00185938
29.5		T-Fins_B_11	0.307292	2.3131		0.0617626	0.308884	1.62812	0.00686254		47.1	A	49	0.0619387	0.282835	1.67083	0.00185569
29		T-Fins_B_12	0.520617	2.36625		0.0741463	0.256535	1.60481	0.00838307		47	A	50	0.0600603	0.259051	1.7507	0.00244747
28.5		T-Fins_B_13	0.642232	2.28502		0.150798	0.362162	1.55623	0.00157308		46.9	A	51	0.049368	0.299258	1.6874	0.00179083
28	6	T-Fins_B_14	0.750888	2.08345		0.101328	0.371717	1.58638	0.00834603		46.8	A	52	0.0609786	0.388991	1.74027	0.00157357
27.5		T-Fins_B_15	0.654194	2.2439		0.0578143	0.243662	1.71293	0.00228769		46.7	A	53	0.0528999	0.388596	2.01601	0.00163261
27		T-Fins_B_16	0.577437	2.19677		0.0560075	0.311083	1.77381	0.00158414		46.6	A	54	0.0658171	0.390507	1.87874	0.0014918
26.5		T-Fins_B_17	0.341185	2.16468		0.0570774	0.323805	1.7927	0.00137782		46.5	A	55	0.0643429	0.364661	1.78903	0.00201634
26		T-Fins_B_18n	0.202985	2.02806		0.0563246	0.350298	1.67617	0.00180777		46.4	A	56	0.0739042	0.379702	1.74584	0.00208668
25.5		T-Fins_B_19	0.333568	2.16444		0.0718704	0.413829	1.72804	0.00420721		46.3	A	57	0.0607453	0.350733	1.66916	0.00172437
25		T-Fins_B_20	0.387397	2.23364		0.102548	0.548812	1.52365	0.00770103		46.2	A	58	0.0503199	0.286496	1.63806	0.00151509
24.5		T-Fins_C_1	0.573801	2.13536		0.140867	0.513744	1.50933	0.0020702		46.1	A	59	0.0475632	0.243199	1.66003	0.0017641
24	7	T-Fins_C_2	0.775159	2.05614		0.126006	0.491021	1.60368	0.00220277		46	A	60	0.0448427	0.295682	1.58969	0.0016359
23.5		T-Fins_C_3	0.312635	2.23464		0.0826339	0.383808	1.75816	0.00242228		45.9	A	61	0.0498433	0.248691	1.56647	0.00191056
23		T-Fins_C_4	0.25781	2.30283		0.0717121	0.444608	1.61452	0.00551837		45.8	A	62	0.0560108	0.251049	1.64217	0.00506582
22.5		T-Fins_C_5	0.112275	2.25169		0.0730111	0.439119	1.6942	0.00230218		45.7	A	63	0.0533562	0.264398	1.63342	0.00741371
22		T-Fins_C_6	0.0953289	2.27275		0.0972914	0.496203	1.64879	0.00282815		45.6	A	64	0.0498051	0.28366	1.68617	0.00528848
21.5		T-Fins_C_7	0.366463	2.28779		0.147869	0.441899	1.58221	0.00183661		45.5	A	65	0.0473751	0.309643	1.65986	0.00470965
21	8	T-Fins_C_8	0.845933	2.03608		0.12835	0.424159	1.69988	0.00345986		45.4	A	66	0.0430181	0.23811	1.67279	0.00732716
20.5		T-Fins_C_9	0.698404	2.15642		0.0780411	0.368169	1.76513	0.0022862		45.3	A	67	0.0462543	0.243528	1.64645	0.0104057
20		T-Fins_C_10	0.880821	2.3971		0.0709301	0.364263	1.72539	0.00170598		45.2	A	68	0.0504292	0.300057	1.67253	0.0132344
19.5		T-Fins_C_11	0.777152	2.40312		0.0826808	0.364332	1.78183	0.00193297		45.1	A	69	0.0820239	0.384989	1.73595	0.00657989
19		T-Fins_C_12	0.318616	2.43922		0.0693292	0.377529	1.68966	0.00540889		45	A	70	0.0624553	0.355186	1.58003	0.00480114
18.5		T-Fins_C_13	0.324597	2.3971		0.103658	0.496998	1.73654	0.00212078		44.9	A	71	0.0565216	0.299717	1.59378	0.00276075
18		T-Fins_C_14	0.256808	2.46314		0.0830288	0.366771	1.56349	0.00291812		44.8	A	72	0.0829741	0.294867	1.63536	0.00196007
17.5		T-Fins_C_15	0.475106	2.31472		0.129295	0.431281	1.43256	0.00158755		44.7	A	73	0.118335	0.37883	1.62492	0.00126242
17	9	T-Fins_C_16	0.773147	2.35884		0.0725159	0.396375	1.7177	0.00151099		44.6	A	74	0.0538227	0.288542	1.54526	0.00151246
16.5		T-Fins_C_17	0.778131	2.46615		0.0728714	0.428031	1.7708	0.00137746		44.5	A	75	0.0514165	0.277539	1.50059	0.00163103
16		T-Fins_C_18	0.252821	2.43105		0.0786746	0.539188	1.66035	0.00189591		44.4	A	76	0.0453337	0.255016	1.53207	0.00194247
15.5		T-Fins_C_19	0.423273	2.3438		0.0579631	0.41066	1.74994	0.00150991		44.3	A	77	0.0862845	0.4053	1.55827	0.00117412
15		T-Fins_C_20	0.24385	2.4511		0.131888	0.495718	1.58644	0.00233483		44.2	A	78	0.0566406	0.231999	1.54107	0.00156843
14.5	10	T-Fins_C_21	0.664497	2.20642		0.10027	0.48371	1.71067	0.00236498		44.1	A	79	0.0628897	0.221511	1.62741	0.00164641
14		T-Fins_C_22	1.08116	2.48019		0.0869471	0.421396	1.7028	0.00262993		44	A	80	0.124576	0.318079	1.54363	0.00110416
13.5		T-Fins_C_23	0.507003	2.42102		0.0834053	0.504028	1.63033	0.00395536		43.9	A	81	0.0943489	0.257481	1.55708	0.00158605
13		T-Fins_C_24	0.198994	2.54136		0.133391	0.511265	1.42099	0.00193035		43.8	A	82	0.0847031	0.260276	1.67694	0.00146593
12.5	11	T-Fins_C_25	0.490058	2.55239		0.118646	0.701501	1.50265	0.0014312		43.7	A	83	0.0931576	0.211473	1.60788	0.00179025
12		T-Fins_C_26	0.493048	2.60353		0.0762782	0.464001	1.64403	0.00135763		43.6	A	84	0.0702534	0.178719	1.63974	0.00203718
11.5		T-Fins_C_27	0.58575	2.53434		0.0756991	0.447423	1.73289	0.00121722		43.5	A	85	0.0581843	0.163328	1.57407	0.00209228
11		T-Fins_C_28	0.617647	2.43706		0.0887396	0.509171	1.66987	0.00166975		43.4	A	86	0.0510127	0.164743	1.56855	0.00351879
10.5		T-Fins_C_29	0.504013	2.40798		0.0863386	0.512886	1.63942	0.00283846		43.3	A	87	0.055132	0.224794	1.58868	0.00426286
10		T-Fins_C_30	0.159123	2.43807		0.140979	0.621371	1.48715	0.0013371		43.2	A	88	0.11697	0.431096	1.50932	0.00118246
9.5	12	T-Fins_C_31	0.508997	2.28263		0.15005	0.510182	1.51275	0.00167468		43.1	A	89	0.0712496	0.229493	1.48744	0.00173736
9		T-Fins_C_32	-0.0113289	2.24352		0.125955	0.912419	1.69974	0.00163544		43	A	90	0.0516722	0.218392	1.61817	0.00231327
8.5		T-Fins_C_33	-0.310367	2.47216		0.117149	0.795198	1.58103	0.00295686		42.9	A	91	0.0633717	0.21864	1.63224	0.00199787
8		T-Fins_C_34	0.0634306	2.52331		0.123935	0.819013	1.34699	0.00148173		42.8	A	92	0.0704243	0.281817	1.62987	0.00148102
7.5		T-Fins_C_35	0.220924	2.59451		0.113328	0.608602	1.49241	0.00147729		42.7	A	93	0.0616557	0.203329	1.63758	0.00145815
7	13	T-Fins_C_36	0.280731	2.47317		0.072146	0.463028	1.7111	0.00276445		42.6	A	94	0.0529632	0.22329	1.57624	0.00182851
6.5		T-Fins_C_37	0.126229	2.46414		0.105939	0.580918	1.68529	0.00419134		42.5	A	95	0.043067	0.19553	1.63955	0.0020772
6		T-Fins_C_38	-0.0641589	2.47918		0.0732101	0.626274	1.66211	0.00162431		42.4	A	96	0.0816978	0.761483	1.61699	0.00129124
5.5		T-Fins_C_39	0.0544594	2.50626		0.100614	0.659811	1.52066	0.00146224		42.3	A	97	0.0482928	0.238005	1.64455	0.00201485
5	14	T-Fins_C_40	0.432244	2.41701		0.153097	0.66133	1.46733	0.00228481		42.2	A	98	0.0356453	0.211086	1.61183	0.00169967
4.5		T-Fins_C_41	0.143174	2.32675		0.12865	0.571889	1.53845	0.00128937		42.1	A	99	0.0602528	0.256272	1.64693	0.00159032
4		T-Fins_C_42	-0.0232904	2.33578		0.0926172	0.596468	1.65057	0.00143802		42	A	100	0.0601311	0.233033	1.6434	0.00322968
3.5		T-Fins_C_43	-0.191748	2.40698		0.0749752	0.426357	1.78555	0.00309803		41.9	A	101	0.0565772	0.265038	1.66675	0.00403828
3		T-Fins_C_44	-0.471847	2.40497		0.0997775	0.540726	1.62005	0.00452176		41.8	A	102	0.0591702	0.241235	1.60165	0.00225373
2.5		T-Fins_C_45	-0.41204	2.40598		0.12143	0.663232	1.61194	0.00199157		41.7	A	103	0.054367	0.288614	1.6327	0.00165454
2	15	T-Fins_C_46	0.39935	2.34681		0.163835	1.81244	1.81527	0.00266963		41.6	A	104	0.0641419	0.368378	1.66763	0.00156678
1.5		T-Fins_C_47	-0.0332583	2.31873		0.132514	0.669725	1.62887	0.00253738		41.5	A	105	0.0520868	0.343917	1.6524	0.00159825
1		T-Fins_C_48	-0.30638	2.40197		0.132778	0.552192	1.62664	0.00427219		41.4	A	106	0.0610782	0.346122	1.66062	0.00142065
											41.3	A	107	0.0687197	0.369615	1.68407	0.0015761
											41.2	A	108	0.0918424	0.491574	1.7407	0.00166737
											41.1	A	109	0.0577381	0.3999	1.65219	0.00211921
											41	A	110	0.0557736	0.382325	1.64901	0.00255954
											40.9	A	111	0.0881811	0.497951	1.51634	0.00145815
											40.8	A	112	0.0763241	0.537922	1.53771	0.0029737
											40.7	A	113	0.0580767	0.350371	1.61864	0.00335883
											40.6	A	114	0.05381	0.278338	1.60224	0.00368766
											40.5	A	115	0.0578035	0.308439	1.53194	0.00390959
											40.4	A	116	0.0713923	0.46911	1.71533	0.00603882
											40.3	A	117	0.0709958	0.279669	1.67388	0.00610079
											40.2	A	118	0.0449416	0.308626	1.63141	0.00474262
											40.1	A	119	0.0596019	0.426732	1.63048	0.00647055
											40	A	120	0.0841627	0.405843	1.60903	0.00449734
											39.9	A	121	0.0398466	0.294524	1.59971	0.00291483
											39.8	A	122	0.0571053	0.456218	1.64453	0.00193198
											39.7	A	123	0.0680943	0.424132	1.57162	0.00124732
											39.6	A	124	0.049398	0.263211	1.63001	0.00157768
											39.5	A	125	0.0372049	0.250029	1.57039	0.00190488
											39.4	A	126	0.0440793	0.222492	1.57405	0.00192267
											39.3	A	127	0.0583993	0.315624	1.58917	0.00186949
											39.2	A	128	0.073256	0.304355	1.62762	0.00518561
											39.1	A	129	0.0747869	0.323814	1.60578	0.00444991
											39	A	130	0.0900542	0.341335	1.61789	0.00541899
											38.9	A	131	0.0857529	0.371866	1.61808	0.001568
											38.8	A	132	0.0693305	0.266327	1.60207	0.00194507
											38.7	A	133	0.0893456	0.304247	1.6187	0.00275117
											38.6	A	134	0.124775	0.276418	1.49685	0.00397404
											38.5	A	135	0.157051	0.312487	1.61006	0.00269074
											38.4	A	136	0.0854955	0.255188	1.52381	0.00226364
											38.3	A	137	0.069614	0.206212	1.62875	0.00349872
											38.2	A	138	0.0986481	0.242963	1.54547	0.00442874
											38.1	A	139	0.118147	0.370771	1.46328	0.00124514
											38	A	140	0.142681	0.349429	1.42059	0.00897314
											37.9	A	141	0.141007	0.314981	1.43402	0.00689785
											37.8	A	142	0.127448	0.327613	1.43782	0.0111543
											37.7	A	143	0.116229	0.333809	1.54602	0.00689521
											37.6	A	144	0.0930573	0.301421	1.57343	0.00533933
											37.5	A	145	0.0622554	0.265642	1.53559	0.00715887
											37.4	A	146	0.0545613	0.217787	1.51556	0.00870427
											37.3	A	147	0.0413497	0.196361	1.53595	0.0137209
											37.2	A	148	0.0523544	0.240686	1.53183	0.00976064
											37.1	A	149	0.049295	0.195437	1.59868	0.00664835
											37	A	150	0.0451068	0.232943	1.61801	0.00394199
											36.9	A	151	0.0512009	0.263497	1.60358	0.00286727
											36.8	A	152	0.0581818	0.252671	1.63451	0.0024823
											36.7	A	153	0.0415216	0.250823	1.5908	0.00218006
											36.6	A	154	0.0463467	0.308974	1.60206	0.00194752
											36.5	A	155	0.0455158	0.28546	1.57032	0.00181256
											36.4	A	156	0.0527077	0.340928	1.55761	0.00151995
											36.3	A	157	0.103762	0.418237	1.65798	0.00128509
											36.2	A	158	0.0924855	0.406424	1.59977	0.00134769
											36.1	A	159	0.0449506	0.295495	1.63144	0.00173392
											36	A	160	0.0474585	0.316582	1.67164	0.00177035
											35.9	A	161	0.0517179	0.263962	1.58938	0.00673862
											35.8	A	162	0.0450576	0.277869	1.55031	0.00380069
											35.7	A	163	0.0410487	0.248268	1.58116	0.00198425
											35.6	A	164	0.0542988	0.286424	1.58948	0.0017172
											35.5	A	165	0.056408	0.317177	1.67768	0.00212063
											35.4	A	166	0.0623174	0.511192	1.74238	0.00264897
											35.3	A	167	0.0701185	0.532438	1.64592	0.0044356
											35.2	A	168	0.0669839	0.389444	1.62648	0.0044799
											35.1	A	169	0.057215	0.372579	1.53792	0.00535758
											35	A	170	0.0548967	0.322848	1.50173	0.00430833
											34.9	A	171	0.0486718	0.301862	1.60898	0.00603683
											34.8	B	60	0.0506607	0.286724	1.58406	0.00228423
											34.7	B	61	0.0442635	0.270814	1.63283	0.00161364
											34.6	B	62	0.0521373	0.270301	1.73571	0.00211395
											34.5	B	63	0.0637954	0.225503	1.74715	0.00213366
											34.4	B	64	0.0512761	0.276553	1.61897	0.00142351
											34.3	B	65	0.0537592	0.2827	1.56785	0.00124186
											34.2	B	66	0.0543162	0.245076	1.58164	0.00124922
											34.1	B	67	0.0497735	0.196454	1.64426	0.00131947
											34	B	68	0.0596127	0.235247	1.58206	0.00125873
											33.9	B	69	0.075113	0.260614	1.59125	0.00124908
											33.8	B	70	0.0661839	0.273761	1.49875	0.00113703
											33.7	B	71	0.112405	0.355416	1.47531	0.000936924
											33.6	B	72	0.120265	0.284827	1.4589	0.00158128
											33.5	B	73	0.12375	0.361687	1.54435	0.00311807
											33.4	B	74	0.162133	0.346417	1.51677	0.00125853
											33.3	B	75	0.150775	0.482262	1.54681	0.000684397
											33.2	B	76	0.156552	0.414203	1.32667	0.000641983
											33.1	B	77	0.126827	0.358234	1.38934	0.000812041
											33	B	78	0.131451	0.348512	1.43173	0.00325099
											32.9	B	79	0.0823211	0.266218	1.55275	0.00255918
											32.8	B	80	0.117453	0.384399	1.55734	0.00271614
											32.7	B	81	0.118994	0.456159	1.52469	0.0043861
											32.6	B	82	0.114613	0.424233	1.5122	0.00524588
											32.5	B	83	0.0649337	0.244144	1.65701	0.00160741
											32.4	B	84	0.0863953	0.304014	1.57225	0.00128232
											32.3	B	85	0.04683	0.21061	1.73852	0.00154981
											32.2	B	86	0.0546999	0.245078	1.71588	0.00149526
											32.1	B	87	0.0418769	0.219149	1.67701	0.00140423
											32	B	88	0.0423676	0.248273	1.61133	0.00141907
											31.9	B	89	0.0474165	0.222187	1.70519	0.00143885
											31.8	B	90	0.0459343	0.274558	1.71661	0.00142512
											31.7	B	91	0.0472025	0.315589	1.62901	0.00143084
											31.6	B	92	0.0474862	0.271518	1.67293	0.00133785
											31.5	B	93	0.0588479	0.285561	1.63218	0.00145493
											31.4	B	94	0.0567145	0.286343	1.67771	0.00147013
											31.3	B	95	0.0524172	0.31787	1.66996	0.00146339
											31.2	B	96	0.045854	0.29741	1.73852	0.00248371
											31.1	B	97	0.0572348	0.31743	1.74578	0.0022129
											31	B	98	0.101004	0.385899	1.62081	0.00131163
											30.9	B	99	0.0660302	0.366137	1.63845	0.0023588
											30.8	B	100	0.0419227	0.300623	1.6478	0.0022211
											30.7	B	101	0.0469952	0.329321	1.73946	0.00239583
											30.6	B	102	0.061728	0.336043	1.69651	0.0025321
											30.5	B	103	0.050488	0.281367	1.71993	0.00369814
											30.4	B	104	0.0602337	0.307548	1.63504	0.00332447
											30.3	B	105	0.0693835	0.383974	1.68886	0.00524807
											30.2	B	106	0.0435894	0.359329	1.71595	0.00750563
											30.1	B	107	0.0542628	0.345812	1.66235	0.00634688
											30	B	108	0.081689	0.347833	1.66513	0.00384693
											29.9	B	109	0.0884004	0.354021	1.72303	0.00685423
											29.8	B	110	0.0509492	0.309245	1.73935	0.00385821
											29.7	B	111	0.047841	0.261084	1.61104	0.00362686
											29.6	B	112	0.0527575	0.262756	1.64383	0.00380873
											29.5	B	113	0.0798033	0.388673	1.54571	0.0124955
											29.4	B	114	0.0739024	0.322303	1.60095	0.0101436
											29.3	B	115	0.0649282	0.280388	1.61517	0.0101857
											29.2	B	116	0.0833766	0.282088	1.66371	0.00965076
											29.1	B	117	0.070865	0.288327	1.5455	0.0104721
											29	B	118	0.0754952	0.184914	1.56875	0.00701713
											28.9	B	119	0.0684107	0.231251	1.64554	0.0049936
											28.8	B	120	0.120684	0.31499	1.54261	0.0018039
											28.7	B	121	0.160025	0.335682	1.48432	0.000822999
											28.6	B	122	0.16211	0.357116	1.54029	0.000674432
											28.5	B	123	0.147594	0.372912	1.59366	0.00143316
											28.4	B	124	0.174532	0.440993	1.6237	0.00159846
											28.3	B	125	0.139159	0.437667	1.49319	0.0106683
											28.2	B	126	0.123249	0.444872	1.47703	0.00567705
											28.1	B	127	0.122531	0.437935	1.57255	0.0104639
											28	B	128	0.0593572	0.27583	1.71163	0.00932849
											27.9	B	129	0.054975	0.267101	1.65335	0.0072207
											27.8	B	130	0.0785582	0.225211	1.71593	0.00326417
											27.7	B	131	0.0550403	0.259734	1.74527	0.00199976
											27.6	B	132	0.0479481	0.239948	1.73095	0.00218453
											27.5	B	133	0.0547888	0.231482	1.69153	0.00182223
											27.4	B	134	0.0570748	0.257171	1.68669	0.0016736
											27.3	B	135	0.0459492	0.25337	1.70354	0.00167047
											27.2	B	136	0.0518527	0.298944	1.79441	0.00148419
											27.1	B	137	0.0579957	0.34159	1.7938	0.00157702
											27	B	138	0.0696499	0.331653	1.81183	0.00143873
											26.9	B	139	0.0536455	0.331055	1.76987	0.00176912
											26.8	B	140	0.0500777	0.317662	1.75166	0.00161523
											26.7	B	141	0.065667	0.368103	1.81835	0.00126184
											26.6	B	142	0.0535	0.382048	1.88935	0.00128646
											26.5	B	143	0.0548417	0.233204	1.73197	0.00139681
											26.4	B	144	0.0605696	0.317305	1.77557	0.00131226
											26.3	B	145	0.0628495	0.309557	1.73025	0.00129053
											26.2	B	146	0.0399528	0.294539	1.71487	0.00165304
											26.1	B	147	0.0443129	0.332387	1.60944	0.00142479
											26	B	148	0.06192	0.415377	1.67161	0.00169087
											25.9	B	149	0.0717268	0.390217	1.65353	0.00280225
											25.8	B	150	0.0808942	0.457766	1.61755	0.00419948
											25.7	B	151	0.0783785	0.540861	1.64416	0.0044165
											25.6	B	152	0.0729483	0.325512	1.80874	0.00503227
											25.5	B	153	0.0643881	0.345382	1.73171	0.00337564
											25.4	B	154	0.0580567	0.366663	1.86466	0.00426335
											25.3	B	155	0.104713	0.697898	1.61565	0.00365122
											25.2	B	156	0.105208	0.646956	1.47349	0.0019989
											25.1	B	157	0.105626	0.609307	1.554	0.00646216
											25	B	158	0.0914205	0.39271	1.42813	0.0111604
											24.9	C2	44	0.110615	0.439189	1.52447	0.0169891
											24.8	C2	45	0.118525	0.434428	1.45556	0.00232412
											24.7	C2	46	0.1165	0.426927	1.52518	0.00121687
											24.6	C2	47	0.150197	0.554395	1.59306	0.000725156
											24.5	C2	48	0.171034	0.600085	1.47288	0.000768088
											24.4	C2	49	0.14865	0.577898	1.4822	0.00324466
											24.3	C2	50	0.151978	0.373021	1.55543	0.00515667
											24.2	C2	51	0.144225	0.5634	1.6084	0.00194461
											24.1	C2	52	0.124619	0.585803	1.50683	0.0011137
											24	C2	53	0.104508	0.472498	1.61084	0.00139654
											23.9	C2	54	0.102338	0.434579	1.74486	0.0016441
											23.8	C2	55	0.12458	0.436142	1.75456	0.00162188
											23.7	C2	56	0.0707423	0.378646	1.84687	0.00212365
											23.6	C2	57	0.0771544	0.380298	1.72075	0.00184112
											23.5	C2	58	0.0634727	0.351481	1.68048	0.00249089
											23.4	C2	59	0.0760574	0.350365	1.80619	0.00203599
											23.3	C2	60	0.1076	0.528781	1.67164	0.0179966
											23.2	C2	61	0.0506698	0.367382	1.58335	0.00256612
											23.1	C2	62	0.065711	0.342646	1.64835	0.00195126
											23	C2	63	0.0860828	0.576308	1.49902	0.00525572
											22.9	C2	64	0.0515995	0.425534	1.6382	0.00184118
											22.8	C2	65	0.0583244	0.463045	1.75971	0.00164948
											22.7	C2	66	0.072482	0.373425	1.62903	0.00279304
											22.6	C2	67	0.0537482	0.407325	1.71208	0.00202021
											22.5	C2	68	0.0719427	0.420229	1.7284	0.00163697
											22.4	C2	69	0.108731	0.523805	1.6311	0.003143
											22.3	C2	70	0.114072	0.623458	1.83833	0.00509688
											22.2	C2	71	0.0648007	0.492797	1.75065	0.00192543
											22.1	C2	72	0.0896388	0.448438	1.65182	0.00327782
											22	C2	73	0.111305	0.44862	1.51257	0.00340761
											21.9	C2	74	0.105573	0.484109	1.51343	0.000648946
											21.8	C2	75	0.119451	0.452525	1.53782	0.000875491
											21.7	C2	76	0.117608	0.447957	1.59176	0.00287925
											21.6	C2	77	0.190658	0.38037	1.64549	0.00118458
											21.5	C2	78	0.174946	0.474383	1.59398	0.00161706
											21.4	C2	79	0.134576	0.447766	1.54187	0.00277572
											21.3	C2	80	0.165315	0.46815	1.56725	0.00180984
											21.2	C2	81	0.173943	0.478632	1.76135	0.00637245
											21.1	C2	82	0.132191	0.55629	1.75413	0.00388372
											21	C2	83	0.0945836	0.311542	1.72157	0.00228346
											20.9	C2	84	0.0748885	0.284927	1.69338	0.00263854
											20.8	C2	85	0.112257	0.475335	1.73272	0.00416295
											20.7	C2	86	0.0695716	0.293871	1.78971	0.00244032
											20.6	C2	87	0.0704765	0.316528	1.81256	0.00174266
											20.5	C2	88	0.0856409	0.460654	1.6785	0.00163903
											20.4	C2	89	0.0531544	0.297787	1.83594	0.00169159
											20.3	C2	90	0.0833658	0.461549	1.68489	0.00125144
											20.2	C2	91	0.0745227	0.35624	1.65366	0.0016511
											20.1	C2	92	0.0528887	0.325625	1.68888	0.00195337
											20	C2	93	0.0545514	0.291012	1.71016	0.00170246
											19.9	C2	94	0.0830827	0.403019	1.89404	0.00197444
											19.8	C2	95	0.163209	0.437734	1.70574	0.00151105
											19.7	C2	96	0.0602542	0.394477	1.81514	0.00178301
											19.6	C2	97	0.0558033	0.307338	1.79144	0.00204188
											19.5	C2	98	0.0854626	0.373584	1.75874	0.00189887
											19.4	C1	58	0.0601917	0.319202	1.81369	0.0021601
											19.3	C1	59	0.0481792	0.26851	1.82063	0.00385615
											19.2	C1	60	0.0508201	0.262216	1.64904	0.00809307
											19.1	C1	61	0.0582432	0.367533	1.69073	0.00575981
											19	C1	62	0.0906094	0.430661	1.65195	0.00501049
											18.9	C1	63	0.0936521	0.551882	1.63593	0.00498468
											18.8	C1	64	0.122777	0.555942	1.64298	0.00140274
											18.7	C1	65	0.141586	0.540464	1.5655	0.00121454
											18.6	C1	66	0.0957498	0.604006	1.96842	0.00429413
											18.5	C1	67	0.0898652	0.465125	1.8052	0.00152972
											18.4	C1	68	0.0756269	0.321321	1.70237	0.00157031
											18.3	C1	69	0.0462244	0.310416	1.69502	0.00272786
											18.2	C1	70	0.0654684	0.328915	1.58573	0.00206264
											18.1	C1	71	0.0581838	0.285829	1.68838	0.00380714
											18	C1	72	0.1188	0.458433	1.44495	0.00102665
											17.9	C1	73	0.122043	0.45389	1.40658	0.00553212
											17.8	C1	74	0.128038	0.413945	1.3736	0.00216315
											17.7	C1	75	0.135825	0.449745	1.4177	0.000805921
											17.6	C1	76	0.129861	0.418153	1.38927	0.000594948
											17.5	C1	77	0.137857	0.427268	1.46649	0.00232898
											17.4	C1	78	0.12201	0.445879	1.49556	0.00162195
											17.3	C1	79	0.0710801	0.417264	1.62391	0.00163537
											17.2	C1	80	0.100541	0.570964	1.7162	0.00196291
											17.1	C1	81	0.0520941	0.350593	1.70527	0.00142405
											17	C1	82	0.0660302	0.266073	1.84876	0.00139693
											16.9	C1	83	0.0673578	0.367883	1.69871	0.00113493
											16.8	C1	84	0.0602339	0.412046	1.79245	0.00115419
											16.7	C1	85	0.0558452	0.297668	1.8031	0.0012855
											16.6	C1	86	0.0532877	0.367261	1.70641	0.00142202
											16.5	C1	87	0.0819161	0.467487	1.83136	0.00137976
											16.4	C1	88	0.117576	0.602867	1.7409	0.00165001
											16.3	C1	89	0.074438	0.589659	1.67277	0.00163574
											16.2	C1	90	0.077277	0.544043	1.61944	0.00114995
											16.1	C1	91	0.0632707	0.472803	1.57407	0.00123854
											16	C1	92	0.0847556	0.487703	1.76564	0.00141096
											15.9	C1	93	0.0914362	0.618564	1.64526	0.00445391
											15.8	C1	94	0.0658616	0.470701	1.77385	0.00116317
											15.7	C1	95	0.0674335	0.470954	1.76031	0.00128379
											15.6	C1	96	0.0511286	0.387313	1.75884	0.00159513
											15.5	C1	97	0.039897	0.321283	1.75251	0.00156293
											15.4	C1	98	0.0556938	0.352681	1.73995	0.00155424
											15.3	C1	99	0.108527	0.607761	1.58256	0.00138565
											15.2	C1	100	0.0863839	0.501081	1.55432	0.00185661
											15.1	C1	101	0.149258	0.491222	1.56826	0.00184809
											15	C1	102	0.148794	0.487752	1.51548	0.00243328
											14.9	C1	103	0.171258	0.38712	1.69253	0.00409178
											14.8	C1	104	0.18584	0.67143	1.68737	0.00439327
											14.7	C1	105	0.111657	0.626003	1.76352	0.00202524
											14.6	C1	106	0.0976245	0.605664	1.74883	0.00157101
											14.5	C1	107	0.0508127	0.274974	1.68482	0.00217179
											14.4	C1	108	0.0562753	0.267037	1.65995	0.00171225
											14.3	C1	109	0.0639941	0.338904	1.72569	0.00162454
											14.2	C1	110	0.0599155	0.302887	1.78156	0.00137501
											14.1	C1	111	0.0759993	0.373494	1.82784	0.0014474
											14	C1	112	0.0958149	0.412479	1.61971	0.00394812
											13.9	C1	113	0.146684	0.70846	1.51816	0.00497155
											13.8	C1	114	0.0930242	0.546379	1.91199	0.00314802
											13.7	C1	115	0.0986505	0.61953	1.46924	0.00430846
											13.6	C1	116	0.0799648	0.479226	1.54459	0.00587027
											13.5	C1	117	0.0713441	0.383885	1.5417	0.00295606
											13.4	C1	118	0.0614488	0.425744	1.74016	0.00327901
											13.3	C1	119	0.108544	0.786664	1.68561	0.00317536
											13.2	C1	120	0.134426	0.369976	1.34074	0.00421585
											13.1	C1	121	0.131929	0.387742	1.3983	0.000749065
											13	C1	122	0.149407	0.421829	1.33746	0.000701896
											12.9	C1	123	0.150973	0.625558	1.33748	0.000756998
											12.8	C1	124	0.13148	0.702913	1.32592	0.00107407
											12.7	C1	125	0.150414	1.00225	1.44692	0.00228069
											12.6	C1	126	0.134791	0.816759	1.50031	0.00103947
											12.5	C1	127	0.0949684	0.552869	1.55664	0.00155822
											12.4	C1	128	0.0802184	0.441266	1.68571	0.00123117
											12.3	C1	129	0.0715745	0.450211	1.65626	0.00132728
											12.2	C1	130	0.0862028	0.532604	1.67323	0.00120714
											12.1	C1	131	0.0815961	0.512197	1.63233	0.00116423
											12	C1	132	0.073368	0.418007	1.59119	0.00185131
											11.9	C1	133	0.0670409	0.410136	1.64909	0.00127508
											11.8	C1	134	0.0712653	0.393871	1.76411	0.00107611
											11.7	C1	135	0.096802	0.409947	1.73307	0.00111762
											11.6	C1	136	0.0814354	0.517493	1.6857	0.00124356
											11.5	C1	137	0.0628966	0.441374	1.74686	0.00121008
											11.4	C1	138	0.0597096	0.459078	1.75005	0.00132647
											11.3	C1	139	0.115026	0.565643	1.74245	0.00202561
											11.2	C1	140	0.138556	0.556308	1.72394	0.00241132
											11.1	C1	141	0.0944679	0.703867	1.54707	0.00165759
											11	C1	142	0.0515598	0.372636	1.62992	0.00120535
											10.9	C1	143	0.0487961	0.360701	1.70976	0.00111095
											10.8	C1	144	0.0664472	0.360846	1.67204	0.00131361
											10.7	C1	145	0.05923	0.413912	1.61175	0.0019169
											10.6	C1	146	0.100008	0.583717	1.70484	0.00133153
											10.5	C1	147	0.0933288	0.61439	1.58273	0.0030178
											10.4	C1	148	0.118586	0.596243	1.629	0.00737809
											10.3	C1	149	0.0889824	0.558941	1.56507	0.00145579
											10.2	C1	150	0.098784	0.518621	1.58442	0.00175058
											10.1	C1	151	0.157727	0.645596	1.43708	0.00071082
											10	C1	152	0.164106	0.598858	1.36791	0.000790631
											9.9	C1	153	0.190835	0.81183	1.47034	0.00115173
											9.8	C1	154	0.196941	0.55859	1.4938	0.00183699
											9.7	C1	155	0.145242	0.520259	1.41559	0.00097591
											9.6	C1	156	0.121442	0.525515	1.45975	0.00139443
											9.5	C1	157	0.104608	0.427725	1.49103	0.00214011
											9.4	C1	158	0.18729	0.48494	1.7207	0.00220216
											9.3	C1	159	0.151218	0.502764	1.60712	0.00147791
											9.2	C1	160	0.123568	0.893046	1.94134	0.00159362
											9.1	C1	161	0.134678	0.955067	1.74149	0.00107371
											9	C1	162	0.0993266	1.08501	1.62276	0.000921142
											8.9	C1	163	0.113553	1.18506	1.55933	0.00264638
											8.8	C1	164	0.136936	0.732026	1.65925	0.0056375
											8.7	C1	165	0.108246	0.719366	1.55796	0.0036213
											8.6	C1	166	0.106082	0.643133	1.6474	0.00367475
											8.5	C1	167	0.115212	0.791969	1.59535	0.00104189
											8.4	C1	168	0.122911	1.04824	1.46305	0.00116663
											8.3	C1	169	0.117161	0.925276	1.41988	0.0012958
											8.2	C1	170	0.112649	0.893941	1.32356	0.000843394
											8.1	C1	171	0.13815	0.899525	1.30972	0.0032091
											8	C1	172	0.131123	0.670121	1.29954	0.000852106
											7.9	C1	173	0.117569	0.699501	1.36495	0.00122455
											7.8	C1	174	0.135985	0.630137	1.46032	0.00122324
											7.7	C1	175	0.106922	0.53803	1.41545	0.00154706
											7.6	C1	176	0.0997229	0.611236	1.56963	0.00123923
											7.5	C1	177	0.120103	0.681958	1.44654	0.00108551
											7.4	C1	178	0.110278	0.589439	1.56137	0.00170951
											7.3	C1	179	0.0777459	0.457766	1.7266	0.00636338
											7.2	C1	180	0.0659738	0.654224	1.78337	0.00363784
											7.1	C1	181	0.0699458	0.40796	1.71927	0.00142673
											7	C1	182	0.0704342	0.401478	1.67323	0.00133428
											6.9	C1	183	0.0674517	0.370179	1.66738	0.00147583
											6.8	C1	184	0.108347	0.426772	1.71785	0.00280319
											6.7	C1	185	0.0955629	0.563227	1.78255	0.00581539
											6.6	C1	186	0.127318	0.640509	1.66349	0.0062743
											6.5	C1	187	0.123363	0.757638	1.56187	0.00468
											6.4	C1	188	0.0806268	0.495858	1.69445	0.00151245
											6.3	C1	189	0.0773339	0.71715	1.79481	0.00181086
											6.2	C1	190	0.0676351	0.651573	1.76848	0.00146275
											6.1	C1	191	0.0831694	0.620905	1.51331	0.00106566
											6	C1	192	0.0663311	0.580151	1.58242	0.00170997
											5.9	C1	193	0.0672234	0.573814	1.6728	0.00220659
											5.8	C1	194	0.0987917	0.697302	1.6031	0.00143051
											5.7	C1	195	0.0696385	0.601416	1.54446	0.00117004
											5.6	C1	196	0.0794035	0.607561	1.54778	0.00146783
											5.5	C1	197	0.12512	0.756749	1.44234	0.00224898
											5.4	C1	198	0.130483	0.64676	1.46037	0.000905065
											5.3	C1	199	0.159132	0.684396	1.4326	0.000839217
											5.2	C1	200	0.172243	0.716572	1.46443	0.00171373
											5.1	C1	201	0.177496	0.743524	1.44071	0.00435442
											5	C1	202	0.139416	0.610027	1.52892	0.00299998
											4.9	C1	203	0.1173	0.558857	1.46872	0.00139733
											4.8	C1	204	0.145135	0.54268	1.45115	0.00228666
											4.7	C1	205	0.139849	0.576101	1.47526	0.000739746
											4.6	C1	206	0.143445	0.613693	1.56923	0.00107601
											4.5	C1	207	0.11669	0.564305	1.61358	0.00112482
											4.4	C1	208	0.100173	0.54861	1.57604	0.00133158
											4.3	C1	209	0.111654	0.644902	1.61425	0.00132524
											4.2	C1	210	0.103155	0.539151	1.72113	0.00137535
											4.1	C1	211	0.076917	0.598704	1.62088	0.001495
											4	C1	212	0.0700321	0.452104	1.69484	0.00150796
											3.9	C1	213	0.10602	0.809209	1.57644	0.0013188
											3.8	C1	214	0.0799684	0.411673	1.81685	0.00265441
											3.7	C1	215	0.0825813	0.447327	1.85775	0.00284712
											3.6	C1	216	0.074191	0.420621	1.75727	0.00273759
											3.5	C1	217	0.060966	0.38278	1.75188	0.00285369
											3.4	C1	218	0.0678702	0.395725	1.78093	0.00454508
											3.3	C1	219	0.116212	0.587466	1.72594	0.00469888
											3.2	C1	220	0.0949016	0.587073	1.54177	0.00360741
											3.1	C1	221	0.124635	0.537633	1.64518	0.00706926
											3	C1	222	0.0710706	0.507263	1.60455	0.00430669
											2.9	C1	223	0.0987447	0.500139	1.56259	0.00291046
											2.8	C1	224	0.0936745	0.56432	1.66921	0.00319286
											2.7	C1	225	0.0986494	0.558343	1.64922	0.00162036
											2.6	C1	226	0.130041	0.726857	1.61358	0.00214284
											2.5	C1	227	0.116219	0.779532	1.62304	0.00164258
											2.4	C1	228	0.169618	0.692155	1.53	0.00141539
											2.3	C1	229	0.156122	0.715965	1.43376	0.00124807
											2.2	C1	230	0.143339	0.853137	1.34542	0.000932985
											2.1	C1	231	0.161833	0.868867	1.41962	0.00334334
											2	C1	232	0.17945	1.50641	1.91258	0.00414226
											1.9	C1	233	0.182504	5.7758	3.16205	0.00363277
											1.8	C1	234	0.136438	0.535726	1.48926	0.00385539
											1.7	C1	235	0.148188	0.494189	1.68042	0.0023203
											1.6	C1	236	0.105655	0.561471	1.515	0.00123992
											1.5	C1	237	0.12918	0.566915	1.65019	0.00269721
											1.4	C1	238	0.136374	0.54744	1.60762	0.0025194
											1.3	C1	239	0.144209	0.450434	1.5495	0.00317926
											1.2	C1	240	0.157334	0.54694	1.55819	0.00161109
											1.1	C1	241	0.140336	0.605239	1.64932	0.00645589
											1	C1	242	0.114697	0.544113	1.58309	0.00412263
											0.9	C1	243	0.108292	0.602106	1.78583	0.00607456

## Sheet: T-Tiwi1
Distance [mm]	Year	Sample	δ18O [‰]	δ13C [‰]	Comments	interpolated 5-point mean					Distance [mm]	Sample (ablation spot)	B/Ca [mmol/mol]	Mg/Ca [mmol/mol]	Sr/Ca [mmol/mol]	Ba/Ca [mmol/mol]	Comments
						B/Ca [mmol/mol]	Mg/Ca [mmol/mol]	Sr/Ca [mmol/mol]	Ba/Ca [mmol/mol]
0	9	1	2.099	6.978	inner shell layer	0.109456	0.909042	1.61184	0.00524563		0.1	1	0.105448	0.928207	1.6016	0.0027084	inner shell layer
0.5		2	2.253	6.972		0.144424	0.73809	1.60264	0.00571778		0.2	2	0.120499	0.839401	1.66673	0.0163509
1		3	2.073	6.738		0.186537	0.925263	1.56913	0.00252339		0.3	3	0.160414	0.783236	1.55524	0.00870012
1.5		4	2.39	6.899		0.183571	1.02583	1.44695	0.00748492		0.4	4	0.128796	0.66853	1.53295	0.0017474
2	8	5	2.545	7.132		0.131675	0.902635	1.62039	0.00331947		0.5	5	0.155945	0.728679	1.56728	0.00516412
2.5		6	2.195	6.94		0.133529	0.785348	1.61611	0.00600136		0.6	6	0.135774	0.773371	1.69051	0.00884882
3		7	2.309	6.827		0.135793	0.71182	1.59567	0.00402387		0.7	7	0.141848	0.725723	1.63563	0.00299367
3.5		8	2.211	6.968		0.160654	0.679151	1.60623	0.00366082		0.8	8	0.176498	0.756841	1.77709	0.00442095
4		9	2.978	6.69		0.216841	0.888763	1.48975	0.0126176		0.9	9	0.175972	0.945857	1.60737	0.00251206
4.5	7	10	2.883	6.797		0.168393	1.10812	1.43852	0.00339756		1	10	0.18093	0.973933	1.49542	0.00249717
5		11	2.231	7.148		0.131192	1.07388	1.62569	0.00217215		1.1	11	0.199564	1.06262	1.50551	0.00171849
5.5		12	1.808	6.757		0.125169	0.889564	1.66414	0.00186902		1.2	12	0.203679	0.896232	1.48259	0.0017181
6		13	2.076	6.864		0.136316	0.786766	1.72035	0.00290089		1.3	13	0.206654	0.854026	1.44557	0.00114669
6.5		14	2.406	6.891		0.133768	0.78279	1.54126	0.00606776		1.4	14	0.171962	1.12933	1.38856	0.0152244
7		15	2.637	7.057		0.185735	1.43655	1.49439	0.00335636		1.5	15	0.18985	0.911698	1.46453	0.00198882
7.5	6	16	2.35	7.116		0.162989	1.12503	1.57926	0.00340662		1.6	16	0.191689	1.2203	1.41233	0.0129446
8		17	2.005	6.83		0.139148	0.890463	1.59653	0.00181396		1.7	17	0.161968	1.02862	1.51086	0.00670949
8.5		18	2.081	6.9		0.149539	0.81402	1.7303	0.00173818		1.8	18	0.130807	0.867771	1.57711	0.00142313
9		19	2.436	6.985		0.169969	0.666667	1.60311	0.00489981		1.9	19	0.124695	1.01489	1.50098	0.00110764
9.5		20	3.031	6.686		0.218601	0.894042	1.51155	0.00650147		2	20	0.159319	1.00827	1.70527	0.00221534
10	5	21	2.672	6.664		0.213269	1.13899	1.532	0.00690429		2.1	21	0.127925	0.812249	1.71217	0.00460916
10.5		22	2.226	6.889		0.189063	0.918834	1.74348	0.00460745		2.2	22	0.108425	0.791499	1.62754	0.00706172
11		23	2.255	6.843		0.18193	0.655653	1.76956	0.00908727		2.3	23	0.134886	0.778599	1.52495	0.00321842
11.5		24	2.258	6.802		0.135665	0.662069	1.74828	0.00340108		2.4	24	0.154411	0.683181	1.534	0.0142167
12		25	2.233	6.97		0.127699	0.510227	1.59775	0.0087474		2.5	25	0.124911	0.681915	1.68367	0.00702963
12.5		26	2.638	7.018		0.168601	0.55294	1.55863	0.00280654		2.6	26	0.108433	0.852977	1.74938	0.00235238
13		27	3.315	6.779		0.217782	0.801441	1.5139	0.0132262		2.7	27	0.145467	0.942807	1.57721	0.00147839
13.5	4	28	2.4	6.89		0.12751	0.667232	1.65867	0.00303652		2.8	28	0.168206	0.827994	1.56509	0.0113253
14		29	1.88	6.85		0.11182	0.693267	1.6071	0.00364232		2.9	29	0.153362	0.654754	1.61836	0.00393933
14.5		30	2.187	7.094		0.122871	0.57959	1.7193	0.00210923		3	30	0.117616	0.825337	1.68035	0.00192552
15		31	2.377	6.915		0.112929	0.507097	1.57343	0.00672695		3.1	31	0.118756	0.641496	1.57065	0.00270082
15.5		32	2.641	6.877		0.12034	0.389137	1.56908	0.00407556		3.2	32	0.121895	0.588156	1.53126	0.00142495
16		33	2.919	6.647		0.198079	0.510226	1.49725	0.0192287		3.3	33	0.13769	0.644264	1.6202	0.0016993
16.5		34	3	6.805		0.186247	0.606181	1.40469	0.00956105		3.4	34	0.172597	0.706874	1.71334	0.00210793
17	3	35	2.506	7.044		0.120548	0.743691	1.7157	0.00204356		3.5	35	0.160262	0.618358	1.59527	0.00215652
17.5		36	1.741	7.136		0.0922919	0.546015	1.70331	0.00220907		3.6	36	0.166792	0.64931	1.5846	0.00377707
18		37	1.922	7.003		0.0869649	0.532547	1.6961	0.00440288		3.7	37	0.162129	0.752502	1.51732	0.00807244
18.5		38	1.998	7.017		0.0746037	0.414485	1.5831	0.00505415		3.8	38	0.208326	1.00419	1.60982	0.0122735
19		39	2.01	6.984		0.0919482	0.397936	1.64277	0.0028508		3.9	39	0.195316	0.813463	1.56734	0.00373645
19.5		40	2.067	7.018		0.0845071	0.406619	1.58389	0.00647549		4	40	0.215138	0.635104	1.49125	0.00643044
20		41	2.137	6.846		0.118327	0.401339	1.4564	0.0163095		4.1	41	0.242697	0.886138	1.46223	0.0253952
20.5		42	2.915	6.884		0.170019	0.406514	1.38417	0.00588236		4.2	42	0.2366	1.16629	1.33055	0.0178817
21	2	43	2.817	6.769		0.178691	0.547052	1.3313	0.00468805		4.3	43	0.171843	0.927056	1.32329	0.00105012
21.5		44	1.538	6.784		0.125611	0.729113	1.49479	0.00196245		4.4	44	0.190316	0.999674	1.36366	0.00110274
22		45	1.582	6.974		0.124147	0.821067	1.57404	0.0029011		4.5	45	0.181211	1.01702	1.4542	0.0105173
22.5		46	1.817	7.129		0.10941	0.555598	1.61982	0.00235889		4.6	46	0.152943	1.41461	1.47817	0.00104342
23		47	2.066	7.101		0.0850304	0.487898	1.62751	0.00207616		4.7	47	0.137998	1.13775	1.57655	0.00119908
23.5		48	2.054	6.975		0.123508	0.483219	1.75669	0.00485741		4.8	48	0.134458	1.25461	1.54289	0.000968703
24		49	2.461	6.844		0.155046	0.545206	1.53735	0.0132603		4.9	49	0.107398	0.98653	1.69484	0.00180165
24.5		50	3.001	6.734		0.213249	0.455705	1.36239	0.0193036		5	50	0.111016	1.03582	1.69319	0.00452242
25	1	51	2.049	6.625		0.149074	0.633281	1.34755	0.00460337		5.1	51	0.156755	1.19169	1.61388	0.00126314
25.5		52	2.024	7.022		0.156508	0.946891	1.71888	0.00226841		5.2	52	0.145027	0.893314	1.56176	0.00209757
26		53	2.249	7.071		0.232703	0.846565	1.64654	0.00319109		5.3	53	0.151951	1.06967	1.70335	0.00352516
26.5		54	1.903	7.019	outer shell layer	0.0836471	0.896657	1.73634	0.00734447		5.4	54	0.12755	0.910901	1.70716	0.0015109
27		55				0.0826358	1.14073	1.87194	0.00855194		5.5	55	0.107769	0.821466	1.54422	0.0014549
27.5		56	2.859	6.96		0.0833909	1.02007	1.96469	0.0181963		5.6	56	0.116637	0.892083	1.73203	0.00147704
28		57	2.995	6.976		0.0873373	1.25161	2.10859	0.0111546		5.7	57	0.123111	0.775288	1.65238	0.00154874
28.5		58	3.006	6.954		0.0845442	1.60809	2.22943	0.0144118		5.8	58	0.120647	0.778932	1.64662	0.00160331
29		59	3.086	7.055		0.0916655	2.38961	2.57093	0.0211956		5.9	59	0.118846	0.845472	1.71452	0.00138999
29.5		60	3.023	7.036		0.0634739	1.79928	2.8935	0.027827		6	60	0.157167	0.939474	1.75855	0.00252338
											6.1	61	0.163804	0.715969	1.79983	0.00706666
											6.2	62	0.121172	0.648968	1.69023	0.00195138
											6.3	63	0.118257	0.692742	1.62067	0.00176391
											6.4	64	0.156665	0.635475	1.5415	0.00176041
											6.5	65	0.104133	0.582297	1.60031	0.00783702
											6.6	66	0.145824	0.76798	1.50567	0.0100072
											6.7	67	0.141797	1.2093	1.43247	0.0100183
											6.8	68	0.156214	1.4623	1.40819	0.0014463
											6.9	69	0.188474	1.43061	1.5192	0.00607257
											7	70	0.229298	2.13069	1.46819	0.00535368
											7.1	71	0.196149	1.10659	1.52346	0.00171664
											7.2	72	0.153835	1.0948	1.53343	0.00110483
											7.3	73	0.20588	1.00985	1.66484	0.00123502
											7.4	74	0.144423	1.07261	1.63606	0.00436634
											7.5	75	0.150834	1.2725	1.5342	0.00166439
											7.6	76	0.190957	1.13023	1.40765	0.00625743
											7.7	77	0.129204	1.14139	1.67755	0.00367655
											7.8	78	0.130428	1.04522	1.61692	0.00247357
											7.9	79	0.135664	0.93412	1.40705	0.00230746
											8	80	0.180091	0.727381	1.51602	0.00111942
											8.1	81	0.119188	0.952425	1.76406	0.00127839
											8.2	82	0.126774	0.774831	1.70225	0.0015541
											8.3	83	0.156768	0.825359	1.45243	0.00304615
											8.4	84	0.133694	1.15174	1.91574	0.00156878
											8.5	85	0.140987	0.747935	1.92541	0.0014268
											8.6	86	0.150481	0.685391	1.73685	0.00137537
											8.7	87	0.169008	0.657205	1.58544	0.00146225
											8.8	88	0.173066	0.727491	1.6206	0.00144672
											8.9	89	0.165006	0.735684	1.6016	0.00200394
											9	90	0.184699	0.654983	1.66199	0.00658939
											9.1	91	0.146239	0.610532	1.57406	0.00887155
											9.2	92	0.181072	0.618885	1.56068	0.00590198
											9.3	93	0.183218	0.575268	1.56875	0.0033701
											9.4	94	0.205479	0.824036	1.4683	0.00587462
											9.5	95	0.232299	1.48219	1.64752	0.00209474
											9.6	96	0.218098	0.724582	1.41954	0.00196164
											9.7	97	0.257458	0.8268	1.45982	0.0186214
											9.8	98	0.231239	1.08187	1.41846	0.0207686
											9.9	99	0.256481	1.12132	1.51905	0.005073
											10	100	0.189808	0.920904	1.48857	0.0061336
											10.1	101	0.183007	1.1654	1.57693	0.00145603
											10.2	102	0.210532	1.52085	1.63888	0.00127724
											10.3	103	0.146546	0.852712	1.74236	0.00192829
											10.4	104	0.176661	1.19945	1.62694	0.00126162
											10.5	105	0.216647	0.851503	1.77236	0.00137271
											10.6	106	0.194406	0.994075	1.78363	0.00440027
											10.7	107	0.206709	0.622349	1.80387	0.0149645
											10.8	108	0.177501	0.546889	1.81303	0.00849449
											10.9	109	0.184146	0.594936	1.72553	0.0021764
											11	110	0.200241	0.804899	1.93805	0.0174039
											11.1	111	0.158112	0.655472	1.68346	0.00657886
											11.2	112	0.194445	0.677465	1.68209	0.0111148
											11.3	113	0.126891	0.590822	1.73631	0.00198866
											11.4	114	0.142661	0.685374	1.68224	0.00207751
											11.5	115	0.1446	0.834425	1.76827	0.00176467
											11.6	116	0.130455	0.688431	1.90403	0.00237797
											11.7	117	0.125291	0.508549	1.66065	0.0066136
											11.8	118	0.125178	0.443846	1.63415	0.0149514
											11.9	119	0.133232	0.464268	1.70693	0.0135699
											12	120	0.13419	0.558872	1.5616	0.00940652
											12.1	121	0.124589	0.546452	1.51884	0.00313856
											12.2	122	0.118996	0.534644	1.5476	0.00344596
											12.3	123	0.137356	0.494346	1.67803	0.00558152
											12.4	124	0.132321	0.605128	1.56551	0.00235267
											12.5	125	0.157276	0.519041	1.5149	0.00199162
											12.6	126	0.193201	0.572789	1.56868	0.00200998
											12.7	127	0.223689	0.546733	1.48072	0.00191565
											12.8	128	0.235362	0.719737	1.49347	0.00550108
											12.9	129	0.266037	0.882529	1.5812	0.034742
											13	130	0.204089	0.789767	1.49316	0.00320761
											13.1	131	0.219019	0.85333	1.51834	0.013648
											13.2	132	0.169538	0.782705	1.46741	0.0105051
											13.3	133	0.140125	0.788812	1.60774	0.00230847
											13.4	134	0.146899	0.680603	1.68697	0.00183203
											13.5	135	0.13603	0.621885	1.85831	0.00169606
											13.6	136	0.112513	0.615684	1.60721	0.00205374
											13.7	137	0.0943435	0.607424	1.55812	0.00602354
											13.8	138	0.126023	0.787559	1.49828	0.00797695
											13.9	139	0.119227	0.876807	1.56959	0.00426525
											14	140	0.0940274	0.595496	1.58284	0.00177933
											14.1	141	0.101877	0.585783	1.66963	0.00201947
											14.2	142	0.121609	0.645052	1.69996	0.00250843
											14.3	143	0.124003	0.630298	1.76181	0.00175915
											14.4	144	0.11986	0.599763	1.86523	0.00200876
											14.5	145	0.100656	0.539707	1.64973	0.00188758
											14.6	146	0.115986	0.550515	1.64713	0.00178273
											14.7	147	0.158109	0.563908	1.65848	0.00265563
											14.8	148	0.126421	0.659225	1.83342	0.0055246
											14.9	149	0.117083	0.593035	1.4223	0.00419018
											15	150	0.1118	0.617049	1.55248	0.00915432
											15.1	151	0.101524	0.35305	1.5234	0.00946868
											15.2	152	0.105497	0.329664	1.54692	0.00593934
											15.3	153	0.0923461	0.292686	1.63095	0.00366947
											15.4	154	0.136782	0.471474	1.50284	0.00287673
											15.5	155	0.129738	0.339437	1.63116	0.00389642
											15.6	156	0.112547	0.403681	1.62631	0.00421956
											15.7	157	0.12018	0.42837	1.4734	0.00314775
											15.8	158	0.187869	0.471676	1.40324	0.0214208
											15.9	159	0.197288	0.52481	1.56144	0.0402507
											16	160	0.18011	0.463211	1.65734	0.0320566
											16.1	161	0.232738	0.627011	1.4927	0.00201564
											16.2	162	0.20294	0.472257	1.36977	0.00140891
											16.3	163	0.186218	0.452882	1.31383	0.0116074
											16.4	164	0.200781	0.552914	1.29779	0.0234147
											16.5	165	0.186916	0.67123	1.35701	0.0106394
											16.6	166	0.19782	0.632245	1.58092	0.00174258
											16.7	167	0.162352	0.726847	1.44862	0.00160856
											16.8	168	0.122814	0.665774	1.59503	0.00214821
											16.9	169	0.148403	0.955161	1.66271	0.00238423
											17	170	0.100055	0.630774	1.61842	0.00187317
											17.1	171	0.107937	0.747891	1.83823	0.00196931
											17.2	172	0.125595	0.73678	1.90898	0.00191189
											17.3	173	0.069556	0.532298	1.69644	0.00189942
											17.4	174	0.10394	0.541368	1.74007	0.00202931
											17.5	175	0.0774086	0.429807	1.69769	0.00195011
											17.6	176	0.0967916	0.677395	1.62367	0.00228498
											17.7	177	0.10938	0.519224	1.73179	0.00258228
											17.8	178	0.0884102	0.554592	1.73419	0.00496379
											17.9	179	0.108676	0.535281	1.78565	0.00682538
											18	180	0.0803348	0.496879	1.75868	0.00603882
											18.1	181	0.0715208	0.528902	1.64521	0.00229618
											18.2	182	0.0862147	0.569115	1.56039	0.00215155
											18.3	183	0.0625894	0.4282	1.53396	0.00244254
											18.4	184	0.0612628	0.400222	1.59327	0.00459433
											18.5	185	0.0605642	0.295095	1.66686	0.00701291
											18.6	186	0.0876587	0.406125	1.55076	0.00838546
											18.7	187	0.0930544	0.551844	1.55979	0.0028905
											18.8	188	0.132544	0.338443	1.62032	0.00274166
											18.9	189	0.11565	0.414756	1.85423	0.00258333
											19	190	0.0671563	0.396442	1.60086	0.00361625
											19.1	1	0.0672893	0.416343	1.59241	0.00288366
											19.2	2	0.0832272	0.400844	1.55069	0.00231288
											19.3	3	0.0737111	0.370272	1.57397	0.00309381
											19.4	4	0.0912428	0.430289	1.65091	0.00355924
											19.5	5	0.0809124	0.381666	1.62204	0.00582018
											19.6	6	0.0781821	0.432662	1.51398	0.00898991
											19.7	7	0.0979548	0.420337	1.5614	0.0107144
											19.8	8	0.0926954	0.372735	1.56176	0.0130946
											19.9	9	0.124392	0.401179	1.4922	0.0168089
											20	10	0.126171	0.371228	1.51838	0.0305441
											20.1	11	0.107432	0.395506	1.40341	0.0190306
											20.2	12	0.125934	0.456707	1.29683	0.00253901
											20.3	13	0.240748	0.483811	1.37254	0.00116337
											20.4	14	0.128976	0.37488	1.32141	0.00199276
											20.6	15
											20.7	16	0.151934	0.386509	1.41695	0.0146786
											20.8	17	0.202939	0.406047	1.47037	0.00320702
											20.9	18	0.198105	0.438182	1.3092	0.00210648
											21	19	0.169041	0.39652	1.35713	0.000973565
											21.1	20	0.175625	0.408075	1.33925	0.00558994
											21.2	21	0.182622	0.650626	1.28552	0.0127014
											21.3	22	0.17193	0.870028	1.33496	0.00201497
											21.4	23	0.136134	0.676783	1.41717	0.00134545
											21.5	24	0.132616	0.824753	1.40675	0.00186818
											21.6	25	0.114414	0.742683	1.55927	0.00187922
											21.7	26	0.122324	0.688958	1.54464	0.00224079
											21.8	27	0.118681	0.677696	1.54538	0.00249773
											21.9	28	0.113987	0.761987	1.63362	0.00167528
											22	29	0.0909336	0.739567	1.48797	0.00460944
											22.1	30	0.145248	0.905538	1.58613	0.00354826
											22.2	31	0.128795	1.00974	1.58602	0.00201584
											22.3	32	0.14252	0.721539	1.57641	0.00236873
											22.4	33	0.131813	0.541541	1.66513	0.00384971
											22.5	34	0.114499	0.555941	1.57311	0.00171308
											22.6	35	0.117267	0.731228	1.58032	0.00184744
											22.7	36	0.107576	0.430696	1.6308	0.00213899
											22.8	37	0.0752097	0.488172	1.67195	0.00252071
											22.9	38	0.069996	0.551463	1.583	0.00179788
											23	39	0.0696024	0.418199	1.63852	0.00195806
											23.1	40	0.0830267	0.450539	1.53808	0.00197921
											23.2	41	0.0777191	0.419208	1.66576	0.00247851
											23.3	42	0.116764	0.596524	1.66224	0.00210086
											23.4	43	0.1759	0.688261	1.97283	0.00190839
											23.5	44	0.097923	0.507177	1.87286	0.00391394
											23.6	45	0.143845	0.374888	1.81101	0.00843195
											23.7	46	0.129339	0.502878	1.62075	0.00325246
											23.8	47	0.0706074	0.353069	1.54818	0.00650112
											23.9	48	0.129145	0.363393	1.52144	0.00854195
											24	49	0.0888441	0.34125	1.46349	0.00471574
											24.1	50
											24.2	51	0.198529	0.823667	1.60721	0.0224964
											24.3	52
											24.4	53	0.240864	0.455463	1.51606	0.0130742
											24.5	54	0.200658	0.536026	1.50623	0.0119702
											24.6	55	0.252542	0.397853	1.29741	0.00943578
											24.7	56	0.198482	0.472729	1.23902	0.0307116
											24.8	57	0.178426	0.392481	1.24304	0.0338989
											24.9	58	0.161783	0.400176	1.27913	0.00860667
											25	59	0.15302	0.478874	1.26229	0.00635559
											25.1	60	0.158814	0.545071	1.27516	0.00144921
											25.2	61	0.129089	0.597471	1.45836	0.00175824
											25.3	62	0.143736	1.17459	1.46244	0.00139827
											25.4	63	0.118529	0.944083	1.50155	0.00369689
											25.5	64	0.138414	0.636397	2.26632	0.0029677
											25.6	65	0.182216	1.03234	1.65905	0.00113981
											25.7	66	0.132497	0.640684	1.64663	0.00270111
											25.8	67	0.209139	1.53404	1.51486	0.00106144
											25.9	68	0.197872	0.878864	1.6017	0.0015608
											26	69	0.227976	0.692959	1.69104	0.00635706
											26.1	70	0.280957	0.742924	1.72046	0.00153719
											26.2	71	0.251427	0.597248	1.60415	0.00269562
											26.3	72	0.214736	1.24248	1.60983	0.00371934	outer shell layer
											26.4	73	0.127829	1.21412	1.74061	0.00490197
											26.5	74	0.0741949	0.521185	1.69688	0.0101165
											26.6	75	0.0738252	1.04884	1.80727	0.0074751
											26.7	76	0.0597345	0.735992	1.67937	0.00700181
											26.8	77	0.0700094	0.915819	1.75893	0.00721221
											26.9	78	0.0842464	1.26609	1.87864	0.00851286
											27	79	0.0910528	1.39479	1.8834	0.00766123
											27.1	80	0.0749504	0.878764	1.80037	0.00651344
											27.2	81	0.0851657	1.06765	1.90091	0.00880321
											27.3	82	0.0805766	1.17052	1.90303	0.010637
											27.4	83	0.0723116	0.927452	1.96969	0.0169932
											27.5	84	0.0813325	1.29156	1.96244	0.0188382
											27.6	85	0.0761991	0.954903	1.95862	0.0183292
											27.7	86	0.0862953	0.814079	1.94897	0.0279781
											27.8	87	0.103171	1.11793	1.99894	0.00986647
											27.9	88	0.0760641	0.830236	1.9441	0.00803324
											28	89	0.0884154	1.23016	2.0632	0.00954437
											28.1	90	0.0916518	1.35031	2.20645	0.010967
											28.2	91	0.0858939	1.31088	2.16213	0.014083
											28.3	92	0.0909014	1.47929	2.15407	0.012898
											28.4	93	0.0938751	1.64889	2.20304	0.0130436
											28.5	94	0.0777333	1.54798	2.22728	0.0165616
											28.6	95	0.0958712	1.64291	2.24078	0.0136592
											28.7	96	0.0767113	1.5852	2.09832	0.0127884
											28.8	97	0.0790762	1.61611	2.37576	0.0159825
											28.9	98	0.0776819	1.78051	2.44064	0.0163155
											29	99	0.115726	2.42674	2.49763	0.020042
											29.1	100	0.0755788	1.98822	2.49892	0.0215397
											29.2	101	0.101181	3.10987	2.69489	0.0235436
											29.3	102
											29.4	103
											29.5	104
											29.6	105	0.0542673	1.52191	2.82214	0.0272241
											29.7	106	0.0604394	1.47451	3.01244	0.0289222
											29.8	107	0.0586796	1.77678	3.09069	0.0319623
											29.9	108	0.0490616	1.28717	3.06966	0.0275906
											30	109	0.0563261	1.3817	3.19115	0.0313043
											30.1	110	0.0475841	1.24149	3.21978	0.0290976
